# Supplementary material for: Several Genes Encoding Enzymes with the Same Activity Are Necessary for Aerobic Fungal Degradation of Cellulose in Nature
Source: PLoS One. 2014 Dec 2;9(12):e114138. doi: 10.1371/journal.pone.0114138 (PMC4252092; doi:10.1371/journal.pone.0114138)
Supplement: Table S1 — List of fungi, assembly number and N50 of the assembly (XLSX) [file pone.0114138.s003.xlsx]

## Sheet: Table S1
Table S1. List of fungi, assembly number and N50 of the assembly
Fungus	Division	Description	Cellulose degrader	Assembly	N50 (kb)
Rhizopus delemar	Zygo	dead organic matter/pathogen	no	GCA_000149305.1	3189
Allomyces macrogynus	Chytridio	Humid soil	no	GCA_000151295.1	1147
Thermomucor indicae-seudaticae	Zygo	Municipal compost	no	PRJNA261109	41
Spizellomyces punctatus	Chytridio	Soil	no	GCA_000182565.1	156
Batrachochytrium dendrobatidis	Chytridio	Amphibians	no	GCA_000149865.1	222
Homoloaphlyctis polyrhiza	Chytridio	Leaf litter	no	GCA_000235945.1	79
Arthroderma gypseum	Asco	Soil and skin	no	GCA_000150975.1	146
Arthroderma otae	Asco	Soil and skin	no	GCA_000151145.1	136
Laccaria bicolor	Basidio	Ectomycorrhizal and saprobic	no	GCA_000143565.1	71
Ustilago maydis	Basidio	Plant pathogen	no	GCA_000328475.1	127
Cryptococcus neoformans	Basidio	Soil-borne pathogen	no	GCA_000091045.1	1473
Uncinocarpus reesii	Asco	Environmental saprophyte	no	GCA_000003515.2	6562
Coccidioides immitis	Asco	Soil-borne pathogen	no	GCA_000149335.1	4786
Saccharomyces cerevisiae	Asco	Baker's yeast	no	GCA_000146045.2	Full length
Wickerhamomyces anomalus	Asco	Plants,animals, waste water	no	GCA_000147375.2	2209
Candida albicans	Asco	Gut flora, pathogen	no	GCA_000149445.2	541
Ceratocystis fimbriata	Asco	Plant pathogen	no	GCA_000389695.2	30
Serpula lacrymans	Basidio	Brown rot	yes	GCA_000218725.1	83
Schizophyllum commune	Basidio	White rot	yes	GCA_000143185.1	363
Coprinopsis cinerea	Basidio	Saprophyte	yes	GCA_000182895.1	3514
Postia placenta	Basidio	Brown rot	yes	GCA_000006255.1	346
Trametes versicolor	Basidio	White rot	yes	GCA_000271585.1	2907
Lentinus polychrous	Basidio	White rot	yes	PRJNA261275	11
Piriformospora indica	Basidio	Endophyte	yes	GCA_000313545.1	52
Pycnoporus cinnabarinus	Basidio	White rot	yes	PRJNA261270	96
Phanerochaete chrysosporium	Basidio	White rot	yes	GCA_000167175.1	1979
Aspergillus nidulans	Asco	Saprophyte	yes	GCA_000011425.1	Full length
Trichoderma reesei	Asco	Soft rot	yes	GCA_000167675.2	1156
Talaromyces leycettanus	Asco	Soft rot, soil	yes	PRJNA261108	108
Talaromyces stipitatus	Asco	Saprophyte	yes	GCA_000003125.1	4491
Myceliophthora thermophila	Asco	Saprophyte	yes	GCA_000226095.1	5258
Chaetomium thermophilum	Asco	Soft rot, soil	yes	GCA_000221225.1	519
Thielavia terrestris	Asco	Soft rot	yes	GCA_000226115.1	9790
Neurospora crassa	Asco	Saprophyte	yes	GCA_000182925.1	670
Chaetomium globosum	Asco	Soft rot	yes	GCA_000143365.1	51
Magnaporthe oryzae	Asco	Cell-wall degrading plant pathogen	yes	GCA_000002495.2	832
Daldinia eschscholzii	Asco	Soft rot	yes	GCA_000261445.1	5.8
Penicillium decumbens	Asco	Wood-degrading	yes	GCA_000346795.1	157
Ascocoryne sarcoides	Asco	Saprobic wood-degrading	yes	GCA_000328965.1	397
