# Supplementary material for: Several Genes Encoding Enzymes with the Same Activity Are Necessary for Aerobic Fungal Degradation of Cellulose in Nature
Source: PLoS One. 2014 Dec 2;9(12):e114138. doi: 10.1371/journal.pone.0114138 (PMC4252092; doi:10.1371/journal.pone.0114138)
Supplement: Table S2 — Key assembly data for the genomes sequenced in the present work. (XLSX) [file pone.0114138.s004.xlsx]

## Sheet: Table S2
Table S2. Key assembly data for the genomes sequenced in the present work.
Genome	Lenght of assembly	Nb. of scaffolds	N50
Polyporus cinnabarinus	42.6 Mb	2.151	61.802
Lentinus polychrous	39.4 Mb	1.669	53.776
Talaromyces leycettanus	26.1 Mb	796	106.999
Thermomucor indicae-seudaticae	29.7 Mb	1.584	40.994
