# Supplementary material for: Several Genes Encoding Enzymes with the Same Activity Are Necessary for Aerobic Fungal Degradation of Cellulose in Nature
Source: PLoS One. 2014 Dec 2;9(12):e114138. doi: 10.1371/journal.pone.0114138 (PMC4252092; doi:10.1371/journal.pone.0114138)
Supplement: Table S3 — Comparison of number of GH and AA9-11 genes found in each of six fungi by PPR to the data in CAZy. (XLSX) [file pone.0114138.s005.xlsx]

## Sheet: Table S3
Table S3. Comparison of number of GH and AA9-11 genes found in each of six fungi by PPR to the data in CAZy.
Saccharomyces cerevisiae EC1118				Aspergillus nidulans				Myceliophthora thermophila				Thielavia terrestris NRRL 8126				Magnaporthe grisea 70-15				Neurospora crassa OR74A
Family	PPR	CAZy		Family	PPR	CAZy		Family	PPR	CAZy		Family	PPR	CAZy		Family	PPR	CAZy		Family	PPR	CAZy
GH5	5	5		GH1	3	3		GH1	1	1		GH1	1	1		GH1	2	2		GH1	1	1
GH13	9	6		GH2	6	10		GH2	7	7		GH2	7	8		GH2	7	6		GH2	5	5
GH15	1	1		GH3	17	20		GH3	12	12		GH3	12	14		GH3	18	19		GH3	9	9
GH16	5	5		GH5	15	15		GH5	9	9		GH4	1	0		GH4	1	0		GH5	7	7
GH17	3	4		GH6	2	2		GH6	2	3		GH5	11	13		GH5	10	13		GH6	3	3
GH18	1	1		GH7	3	3		GH7	5	6		GH6	2	2		GH6	3	3		GH7	5	5
GH28	1	1		GH10	3	3		GH9	1	0		GH7	5	5		GH7	6	6		GH10	4	4
GH31	1	1		GH11	2	2		GH10	5	4		GH10	6	6		GH10	6	5		GH11	2	2
GH32	1	1		GH12	1	1		GH11	6	8		GH11	5	5		GH11	3	5		GH12	0	1
GH37	2	2		GH13	12	14		GH12	1	1		GH12	2	3		GH12	2	3		GH13	10	10
GH38	1	1		GH15	2	2		GH13	7	9		GH13	5	5		GH13	8	10		GH15	2	2
GH47	3	3		GH16	12	13		GH15	3	2		GH15	3	3		GH15	2	2		GH16	18	14
GH63	1	1		GH17	5	5		GH16	16	15		GH16	18	14		GH16	18	16		GH17	5	4
GH65	1	1		GH18	19	19		GH17	4	4		GH17	4	3		GH17	6	7		GH18	13	12
GH72	5	5		GH20	1	2		GH18	8	10		GH18	15	15		GH18	12	14		GH20	1	1
GH76	2	2		GH24	1	1		GH20	2	1		GH20	1	1		GH20	1	2		GH25	1	1
GH81	2	2		GH25	2	3		GH23	0	1		GH24	1	1		GH24	1	1		GH26	0	1
sum	44	42		GH26	2	3		GH25	1	1		GH25	1	1		GH27	4	4		GH28	2	2
P-value		0.543397		GH27	2	3		GH26	1	1		GH27	1	1		GH28	1	3		GH30	2	2
Bonferoni corrected		3.26038		GH28	10	9		GH27	1	2		GH28	6	7		GH29	4	4		GH31	5	5
				GH31	10	10		GH28	1	2		GH30	3	3		GH30	1	1		GH32	0	1
				GH32	1	2		GH30	3	3		GH31	7	8		GH31	6	5		GH35	2	2
				GH33	1	0		GH31	6	6		GH32	0	1		GH32	2	5		GH36	1	1
				GH35	4	4		GH33	1	1		GH35	3	2		GH36	2	2		GH37	2	2
				GH36	4	4		GH35	0	1		GH36	1	1		GH37	2	2		GH38	1	1
				GH37	1	1		GH36	1	1		GH37	2	2		GH38	2	2		GH43	5	7
				GH38	1	1		GH37	2	2		GH38	1	1		GH39	1	1		GH45	1	1
				GH39	2	1		GH38	1	1		GH39	0	2		GH43	16	19		GH47	8	8
				GH43	12	15		GH43	11	13		GH43	8	9		GH45	1	1		GH51	1	1
				GH45	0	1		GH45	1	1		GH45	2	2		GH47	9	6		GH53	1	1
				GH47	7	7		GH47	8	8		GH47	9	10		GH51	3	3		GH54	1	1
				GH51	1	2		GH51	2	2		GH51	3	2		GH53	1	1		GH55	6	6
				GH53	1	1		GH53	1	1		GH53	1	1		GH54	1	1		GH63	1	1
				GH54	1	1		GH55	5	6		GH54	1	1		GH55	4	3		GH64	2	2
				GH55	5	6		GH62	2	2		GH55	7	7		GH62	4	3		GH67	1	1
				GH61	12	0		GH63	1	1		GH62	2	2		GH63	2	2		GH71	5	6
				GH62	2	2		GH64	1	1		GH63	2	2		GH64	2	1		GH72	5	5
				GH63	1	1		GH67	1	1		GH64	1	1		GH67	1	1		GH74	1	1
				GH65	1	1		GH71	2	3		GH71	0	1		GH71	1	0		GH75	1	1
				GH67	1	1		GH72	4	5		GH72	4	4		GH72	4	4		GH76	10	10
				GH71	5	5		GH73	1	0		GH74	1	1		GH73	1	0		GH78	1	0
				GH72	5	5		GH74	1	1		GH75	2	2		GH74	1	1		GH79	2	2
				GH74	3	2		GH75	2	2		GH76	9	9		GH75	1	1		GH81	1	1
				GH75	2	2		GH76	9	9		GH79	2	3		GH76	7	7		GH92	2	2
				GH76	6	7		GH78	0	1		GH81	1	1		GH78	1	1		GH93	1	2
				GH78	7	8		GH79	2	2		GH92	2	2		GH79	1	1		GH94	1	1
				GH79	1	1		GH81	1	1		GH93	3	4		GH81	3	2		GH105	2	1
				GH81	1	2		GH92	2	2		GH94	1	1		GH88	1	1		GH114	1	1
				GH83	1	0		GH93	3	3		GH105	1	1		GH92	5	6		GH115	1	1
				GH88	2	2		GH94	1	1		GH114	0	1		GH93	1	1		GH125	3	3
				GH92	5	5		GH95	1	1		GH115	1	1		GH94	1	1		GH128	1	2
				GH93	2	2		GH105	1	1		GH125	3	3		GH95	1	1		GH131	2	3
				GH95	3	3		GH114	0	1		GH127	1	1		GH105	3	3		AA9	15	14
				GH105	4	3		GH115	1	1		GH128	0	2		GH114	1	1		AA11	4	3
				GH114	2	2		GH125	3	3		GH131	2	3		GH115	3	0		sum	187	186
				GH115	1	1		GH128	0	2		AA9	16	17		GH125	4	5		P-value		0.863696
				GH125	1	1		GH131	2	1		AA11	5	5		GH128	1	1		Bonferoni corrected		5.18218
				GH127	1	1		AA9	23	22		sum	214	227		GH131	2	7
				GH128	1	2		AA11	4	4		P-value		0.0627027		AA9	19	17
				GH131	1	1		sum	203	216		Bonferoni corrected		0.376216		AA11	4	6
				AA9	10	9		P-value		0.0362204						sum	241	251
				AA11	2	2		Bonferoni corrected		0.217322						P-value		0.353287
				sum	254	260										Bonferoni corrected		2.11972
				P-value		0.676438
				Bonferoni corrected		4.05863
												GH61	19
												AA0	2
																				GH0	4	4
