# Supplementary material for: Several Genes Encoding Enzymes with the Same Activity Are Necessary for Aerobic Fungal Degradation of Cellulose in Nature
Source: PLoS One. 2014 Dec 2;9(12):e114138. doi: 10.1371/journal.pone.0114138 (PMC4252092; doi:10.1371/journal.pone.0114138)
Supplement: Table S4 — Comparison of number of genes found in each GH and AA9-11 family by PPR to the data in CAZy. (XLSX) [file pone.0114138.s006.xlsx]

## Sheet: Table S4
Table S4. Comparison of number of genes found in each GH and AA9-11 family by PPR to the data in CAZy.
	Predicted by CAZY						Predicted by PPR
Family	S. cerevisiae	A. nidulans	M. Thermophila	T. Terrestris	M. Grisea	N. Crassa	S. cerevisiae	A. nidulans	M. Thermophila	T. Terrestris	M. Grisea	N. Crassa	P-value
GH1		3	1	1	2	1		3	1	1	2	1	1
GH2		6	7	7	7	5		10	7	8	6	5	0.405023
GH3		17	12	12	18	9		20	12	14	19	9	0.108701
GH4				1	1					0	0		nd
GH5	5	15	9	11	10	7	5	15	9	13	13	7	0.185199
GH6		2	2	2	3	3		2	3	2	3	3	0.373901
GH7		3	5	5	6	5		3	6	5	6	5	0.373901
GH9			1						0				nd
GH10		3	5	6	6	4		3	4	6	5	4	0.177808
GH11		2	6	5	3	2		2	8	5	5	2	0.177808
GH12		1	1	2	2	0		1	1	3	3	1	0.070484
GH13	9	12	7	5	8	10	6	14	9	5	10	10	0.562312
GH15	1	2	3	3	2	2	1	2	2	3	2	2	0.363217
GH16	5	12	16	18	18	18	5	13	15	14	16	14	0.105057
GH17	3	5	4	4	6	5	4	5	4	3	7	4	1
GH18	1	19	8	15	12	13	1	19	10	15	14	12	0.363217
GH20		1	2	1	1	1		2	1	1	2	1	0.621308
GH23			0						1				nd
GH24		1		1	1			1		1	1		1
GH25		2	1	1		1		3	1	1		1	0.391002
GH26		2	1			0		3	1			1	0.183503
GH27		2	1	1	4			3	2	1	4		0.18169
GH28	1	10	1	6	1	2	1	9	2	7	3	2	0.295559
GH29					4						4		1
GH30			3	3	1	2			3	3	1	2	1
GH31	1	10	6	7	6	5	1	10	6	8	5	5	1
GH32	1	1		0	2	0	1	2		1	5	1	0.070484
GH33		1	1					0	1				0.5
GH35		4	0	3		2		4	1	2		2	1
GH36		4	1	1	2	1		4	1	1	2	1	1
GH37	2	1	2	2	2	2	2	1	2	2	2	2	1
GH38	1	1	1	1	2	1	1	1	1	1	2	1	1
GH39		2		0	1			1		2	1		0.741801
GH43		12	11	8	16	5		15	13	9	19	7	0.00418107
GH45		0	1	2	1	1		1	1	2	1	1	0.373901
GH47	3	7	8	9	9	8	3	7	8	10	6	8	0.576132
GH51		1	2	3	3	1		2	2	2	3	1	1
GH53		1	1	1	1	1		1	1	1	1	1	1
GH54		1		1	1	1		1		1	1	1	1
GH55		5	5	7	4	6		6	6	7	3	6	0.621308
GH62		2	2	2	4			2	2	2	3		0.391002
GH63	1	1	1	2	2	1	1	1	1	2	2	1	1
GH64			1	1	2	2			1	1	1	2	0.391002
GH65	1	1					1	1					1
GH67		1	1		1	1		1	1		1	1	1
GH71		5	2	0	1	5		5	3	1	0	6	0.373901
GH72	5	5	4	4	4	5	5	5	5	4	4	5	0.363217
GH73			1		1				0		0		nd
GH74		3	1	1	1	1		2	1	1	1	1	0.373901
GH75		2	2	2	1	1		2	2	2	1	1	1
GH76	2	6	9	9	7	10	2	7	9	9	7	10	0.363217
GH78		7	0		1	1		8	1		1	0	0.637618
GH79		1	2	2	1	2		1	2	3	1	2	0.373901
GH81	2	1	1	1	3	1	2	2	1	1	2	1	1
GH83		1						0					nd
GH88		2			1			2			1		1
GH92		5	2	2	5	2		5	2	2	6	2	0.373901
GH93		2	3	3	1	1		2	3	4	1	2	0.177808
GH94			1	1	1	1			1	1	1	1	1
GH95		3	1		1			3	1		1		1
GH105		4	1	1	3	2		3	1	1	3	1	0.177808
GH114		2	0	0	1	1		2	1	1	1	1	0.177808
GH115		1	1	1	3	1		1	1	1	0	1	0.373901
GH125		1	3	3	4	3		1	3	3	5	3	0.373901
GH127		1		1				1		1			1
GH128		1	0	0	1	1		2	2	2	1	2	0.0326779
GH131		1	2	2	2	2		1	1	3	7	3	0.304559
AA9		10	23	16	19	15		9	22	17	17	14	0.177808
AA11		2	4	5	4	4		2	4	5	6	3	0.704
