# Supplementary material for: Several Genes Encoding Enzymes with the Same Activity Are Necessary for Aerobic Fungal Degradation of Cellulose in Nature
Source: PLoS One. 2014 Dec 2;9(12):e114138. doi: 10.1371/journal.pone.0114138 (PMC4252092; doi:10.1371/journal.pone.0114138)
Supplement: Table S5 — Number of GH and AA9-11-encoding genes found by Hotpep in each fungus. (XLSX) [file pone.0114138.s007.xlsx]

## Sheet: Table S5
Table S5. Number of GH and AA9-11-encoding genes found by Hotpep in each fungus.
	non-degraders																		Cellulose-degraders
Family	Arthroderma gypseum	Arthroderma otae	Ceratocystis fimbriata	Uncinocarpus reesii	Coccidioides immitis	Rhizopus delemar	Thermomucor indicae-seudaticae	Allomyces macrogynus	Spizellomyces punctatus	Batrachochytrium dendrobatidis	Homolaphlyctis polyrhiza	Saccharomyces cerevisiae	Wickerhamomyces anomalus	Candida albicans	Ustilago maydis	Laccaria bicolor	Cryptococcus neoformans	Average	Serpula lacrymans	Piriformospora indica	Postia placenta	Schizophyllum commune	Trametes versicolor	Pycnoporus cinnabarinus	Phanerochaete chrysosporium	Coprinopsis cinerea	Lentinus polychrous	Aspergillus nidulans	Talaromyces stipitatus	Talaromyces leycettanus	Penicillium decumbens	Trichoderma reesei	Ascocoryne sarcoides	Myceliophthora thermophila	Chaetomium thermophilum	Thielavia terrestris	Neurospora crassa	Chaetomium globosum	Magnaporthe grisea	Daldinia eschscholzii	Average
AA9	0	0	3	0	0	0	0	0	0	0	0	0	0	0	0	1	0	0.235294	1	17	0	9	4	5	5	10	8	10	1	3	3	1	5	20	16	15	13	29	19	22	9.81818
AA10	0	0	0	0	0	0	0	0	0	0	0	0	0	0	0	0	0	0	0	0	0	0	0	0	0	0	0	0	0	0	0	0	0	0	0	0	0	0	0	0	0
AA11	4	3	1	3	2	0	0	0	0	0	0	0	0	0	0	0	1	0.823529	0	0	0	4	0	0	0	0	0	2	4	3	2	3	3	4	3	5	4	6	4	3	2.27273
GH0	2	2	3	2	2	0	0	0	0	0	0	10	6	6	1	1	1	2.11765	1	2	1	1	2	1	1	1	1	3	3	3	3	3	3	3	3	3	4	2	2	4	2.27273
GH1	0	0	1	0	0	0	0	0	0	0	0	0	0	0	0	0	0	0.0588235	0	0	2	0	0	0	0	0	2	3	2	2	2	2	4	1	1	1	1	1	2	0	1.18182
GH2	2	2	2	2	1	0	0	0	0	0	0	0	0	1	1	0	0	0.647059	2	3	2	1	1	1	0	2	2	6	5	6	4	6	6	7	4	7	5	7	7	6	4.09091
GH3	6	6	5	5	5	4	4	0	1	1	0	0	6	3	3	2	4	3.23529	11	7	6	10	12	7	9	6	8	17	20	14	13	12	14	12	7	12	9	13	18	18	11.5909
GH4	0	0	0	0	0	0	0	1	0	0	0	0	0	0	0	0	0	0.0588235	0	0	0	0	0	0	0	0	0	0	1	0	0	0	0	0	0	1	0	1	1	0	0.181818
GH5	3	3	5	2	2	5	4	5	2	2	2	5	4	5	9	12	8	4.58824	8	18	21	11	14	12	15	17	12	15	9	10	10	4	15	9	7	11	7	10	10	10	11.5909
GH6	0	0	0	0	0	0	0	0	0	0	0	0	0	0	0	0	0	0	1	2	1	1	1	1	1	4	1	2	1	1	1	1	2	2	2	2	3	4	3	2	1.77273
GH7	0	0	1	0	0	0	0	0	0	0	0	0	0	0	0	0	0	0.0588235	0	1	0	2	4	3	7	3	3	3	2	3	3	2	5	5	4	5	5	6	6	5	3.5
GH8	0	0	0	0	0	0	0	0	0	0	0	0	0	0	1	0	0	0.0588235	0	0	0	0	0	0	0	0	0	0	0	0	0	0	0	0	0	0	0	0	0	0	0
GH9	0	1	0	0	0	0	1	1	0	0	0	0	0	0	1	0	1	0.294118	3	3	0	0	0	1	0	0	0	0	0	0	0	2	1	1	0	0	0	1	0	0	0.545455
GH10	0	0	1	0	0	0	0	0	0	0	0	0	0	0	1	0	0	0.117647	0	5	2	2	1	1	4	3	5	3	3	3	3	1	3	5	3	6	4	7	6	3	3.31818
GH11	0	0	0	0	0	0	0	0	0	0	0	0	0	0	1	0	0	0.0588235	0	15	0	1	0	0	1	5	1	2	4	2	4	2	2	6	5	5	2	8	3	3	3.22727
GH12	0	0	0	0	0	0	1	0	0	0	0	0	0	0	0	0	0	0.0588235	2	1	2	0	4	3	1	0	0	1	2	1	2	1	1	1	0	2	0	3	2	0	1.31818
GH13	3	3	4	5	5	4	3	4	7	2	2	9	5	5	4	8	9	4.82353	4	10	9	9	5	5	6	6	7	12	14	9	8	4	6	7	6	5	10	9	8	5	7.45455
GH14	0	0	0	0	0	0	0	0	0	0	0	0	0	0	0	0	0	0	0	0	0	0	0	0	0	0	0	0	1	0	0	0	0	0	0	0	0	0	0	0	0.0454545
GH15	1	1	2	1	1	5	4	4	2	1	1	1	2	1	1	2	2	1.88235	2	3	2	3	3	1	1	4	3	2	4	4	3	2	3	3	4	3	2	2	2	2	2.63636
GH16	8	6	5	5	7	3	3	0	1	0	0	5	5	7	14	9	10	5.17647	7	13	22	17	22	13	15	12	11	12	15	12	14	16	23	16	11	18	18	15	18	19	15.4091
GH17	2	2	4	4	4	0	0	0	0	0	0	3	6	5	2	0	1	1.94118	1	1	0	1	0	0	1	1	1	5	4	5	5	4	6	4	3	4	5	4	6	7	3.09091
GH18	17	20	10	12	7	5	4	4	3	5	2	1	4	5	3	5	2	6.41176	5	4	8	6	7	6	5	3	7	19	19	14	12	15	9	8	9	15	13	18	12	19	10.5909
GH19	0	0	0	0	0	0	0	0	0	0	0	0	0	0	0	0	0	0	0	0	0	0	0	0	0	0	0	0	0	0	0	0	0	0	0	0	0	0	0	0	0
GH20	2	1	1	2	2	4	2	1	1	0	1	0	0	1	1	1	1	1.23529	2	2	4	3	2	1	3	2	3	1	1	2	1	2	1	2	1	1	1	1	1	1	1.72727
GH22	0	0	0	0	0	0	0	0	0	0	0	0	0	0	0	0	0	0	0	0	0	0	0	0	0	0	0	0	0	0	0	0	0	0	0	0	0	0	0	0	0
GH23	0	0	0	0	0	0	0	0	0	0	0	0	0	0	0	0	0	0	0	0	0	0	0	1	1	1	9	0	0	0	0	1	1	0	0	0	0	1	0	1	0.727273
GH24	2	3	0	0	0	0	0	1	0	0	0	0	0	0	0	2	0	0.470588	0	0	0	0	0	0	0	2	0	1	0	1	0	0	0	0	2	1	0	1	1	0	0.409091
GH25	1	1	0	0	0	0	0	0	0	0	0	0	0	0	1	0	0	0.176471	1	0	0	2	1	1	1	0	1	2	1	1	1	1	0	1	0	1	1	0	0	1	0.772727
GH26	0	0	0	0	0	0	0	3	0	0	0	0	0	0	0	0	0	0.176471	0	1	0	0	0	0	0	0	0	2	0	0	1	0	1	1	1	0	0	1	0	0	0.363636
GH27	0	0	0	0	0	0	0	0	0	0	0	0	0	0	0	0	0	0	0	1	0	0	2	1	0	0	0	2	3	4	2	2	2	1	0	1	0	3	4	1	1.31818
GH28	0	0	0	0	0	11	2	3	1	0	0	1	0	0	1	3	0	1.29412	3	3	9	2	6	4	2	0	3	10	7	9	9	2	8	1	0	6	2	0	1	2	4.04545
GH29	0	0	0	0	0	0	2	0	0	0	0	0	0	0	0	0	0	0.117647	0	1	0	2	0	0	0	0	2	0	1	1	0	0	1	0	0	0	0	0	4	2	0.636364
GH30	0	1	1	0	0	0	0	0	0	1	1	0	0	0	1	0	0	0.294118	0	1	0	0	0	0	0	1	0	0	5	4	4	5	2	3	2	3	2	2	1	2	1.68182
GH31	2	2	2	1	1	2	4	2	3	2	2	1	2	3	2	3	2	2.11765	2	6	7	3	3	4	6	3	3	10	8	7	6	4	4	6	4	7	5	6	6	7	5.31818
GH32	0	0	0	0	0	0	0	0	0	0	0	1	2	0	1	0	1	0.294118	0	2	0	1	3	1	0	0	0	1	3	0	1	0	0	0	0	0	0	2	2	1	0.772727
GH33	0	0	0	0	0	0	0	0	0	0	0	0	0	0	0	0	0	0	0	0	0	0	0	0	0	0	1	1	0	0	2	0	0	1	0	0	0	2	0	0	0.318182
GH34	0	0	0	0	0	0	0	0	0	0	0	0	0	0	0	0	0	0	0	0	0	1	0	0	0	0	0	0	0	0	0	0	0	0	0	0	0	0	0	0	0.0454545
GH35	0	0	0	0	0	0	0	0	0	0	0	0	0	0	1	0	0	0.0588235	2	2	0	1	0	1	0	0	3	4	4	5	3	1	5	0	1	3	2	2	0	6	2.04545
GH36	1	1	1	1	1	3	1	0	0	0	0	0	0	0	0	0	0	0.529412	0	0	0	0	0	0	0	0	0	4	2	2	1	2	2	1	1	1	1	1	2	2	1
GH37	1	1	2	1	1	4	4	2	2	1	1	2	1	1	2	2	2	1.76471	2	2	11	2	1	1	2	1	1	1	1	1	1	2	1	2	2	2	2	2	2	2	2
GH38	1	1	1	1	1	1	1	2	1	0	1	1	1	1	2	1	1	1.05882	0	1	1	1	0	0	0	1	0	1	2	1	1	1	1	1	1	1	1	1	2	1	0.863636
GH39	0	0	0	0	0	0	0	0	0	0	0	0	0	0	0	0	0	0	0	0	0	0	0	0	0	0	0	2	1	1	0	1	2	0	0	0	0	0	1	0	0.363636
GH42	0	0	0	0	0	0	0	0	0	0	0	0	0	0	1	0	0	0.0588235	0	0	0	0	0	0	0	0	0	0	0	0	0	0	0	0	0	0	0	0	0	0	0
GH43	1	1	3	1	1	1	1	1	0	0	0	0	0	0	0	0	0	0.588235	1	5	0	3	1	1	2	2	1	12	10	9	10	2	3	11	6	8	5	17	16	14	6.31818
GH44	0	0	0	0	0	0	0	0	0	0	0	0	0	0	0	0	0	0	0	1	0	0	0	0	0	1	0	0	0	0	0	0	0	0	0	0	0	0	0	0	0.0909091
GH45	0	0	0	0	0	5	1	0	0	0	0	0	0	0	1	0	0	0.411765	0	1	0	1	0	0	0	0	0	0	0	0	0	0	2	1	2	2	1	2	1	1	0.636364
GH46	0	0	0	1	0	0	0	0	0	0	0	0	0	0	0	0	0	0.0588235	0	0	0	0	0	0	0	0	0	0	0	0	0	0	0	0	0	0	0	0	0	0	0
GH47	6	6	5	6	6	10	7	2	3	3	3	3	3	2	3	6	3	4.52941	4	6	6	5	5	5	3	7	3	7	8	6	6	8	9	8	7	9	8	10	9	10	6.77273
GH48	0	0	0	0	0	0	0	0	0	0	0	0	0	0	0	0	0	0	0	0	0	0	0	0	0	0	0	0	0	0	0	0	0	0	0	0	0	0	0	0	0
GH49	0	0	0	0	0	0	0	0	0	0	0	0	0	0	0	0	0	0	0	0	0	0	0	0	0	0	0	0	0	0	0	0	0	0	0	0	0	0	0	0	0
GH50	0	0	0	0	0	0	0	1	0	0	0	0	0	0	0	0	0	0.0588235	0	0	0	0	0	0	0	0	0	0	0	0	0	0	0	0	0	0	0	0	0	0	0
GH51	0	0	0	0	0	0	1	0	0	0	0	0	0	0	2	0	1	0.235294	0	0	2	1	2	2	2	1	4	1	2	4	3	0	3	2	0	3	1	2	3	2	1.81818
GH52	0	0	0	0	0	0	0	0	0	0	0	0	0	0	0	0	0	0	0	0	0	0	0	0	0	0	0	0	0	0	0	0	0	0	0	0	0	0	0	0	0
GH53	0	0	1	0	0	0	0	0	0	0	0	0	0	0	0	0	0	0.0588235	0	1	0	0	0	0	0	0	0	1	1	1	1	0	1	1	1	1	1	1	1	1	0.590909
GH54	0	0	0	0	0	0	0	0	0	0	0	0	0	0	0	0	0	0	0	0	0	0	0	0	0	0	0	1	3	0	1	2	1	0	0	1	1	0	1	0	0.5
GH55	1	2	2	1	1	0	0	0	0	0	0	0	0	0	1	2	0	0.588235	5	2	7	2	2	2	2	1	1	5	4	4	3	4	3	5	4	7	6	7	4	5	3.86364
GH56	0	0	0	0	0	0	0	0	0	0	0	0	0	0	0	0	0	0	0	0	0	0	0	0	0	0	0	0	0	0	0	0	0	0	0	0	0	0	0	0	0
GH57	0	0	0	0	0	0	0	0	0	0	0	0	0	0	0	0	0	0	0	0	0	0	0	0	0	1	0	0	0	0	0	0	0	0	0	0	0	0	0	0	0.0454545
GH58	0	0	0	0	0	0	0	0	0	0	0	0	0	0	0	0	0	0	0	0	0	0	0	0	0	0	0	0	0	0	0	0	0	0	0	0	0	0	0	0	0
GH59	0	0	0	0	0	0	0	0	0	0	0	0	0	0	0	0	0	0	0	0	0	0	0	0	0	0	0	0	0	0	0	0	0	0	0	0	0	0	0	0	0
GH62	0	0	0	0	0	0	0	0	0	0	0	0	0	0	1	0	0	0.0588235	0	5	0	1	0	0	0	1	0	2	2	0	2	1	1	2	2	2	0	3	4	1	1.31818
GH63	1	1	1	1	1	1	1	2	1	1	1	1	1	1	1	1	0	1	1	1	1	1	1	1	1	1	1	1	1	1	1	1	2	1	1	2	1	1	2	1	1.13636
GH64	0	0	0	0	0	0	0	0	0	0	0	0	0	0	0	0	0	0	0	0	0	0	0	0	0	0	0	0	4	1	1	3	3	1	0	1	2	1	2	2	0.954545
GH65	1	1	0	1	1	0	0	1	0	0	0	1	1	1	0	0	0	0.470588	0	0	0	0	0	0	0	0	0	1	2	1	1	2	1	0	0	0	0	0	0	0	0.363636
GH66	0	0	0	0	0	0	0	0	0	0	0	0	0	0	0	0	0	0	0	0	0	0	0	0	0	0	0	0	0	0	0	0	0	0	0	0	0	0	0	0	0
GH67	0	0	0	0	0	0	0	0	0	0	0	0	0	0	0	0	0	0	0	0	0	0	0	0	0	0	0	1	2	1	1	1	0	1	1	0	1	1	1	1	0.545455
GH68	0	0	0	0	0	0	0	0	0	0	0	0	0	0	0	0	0	0	0	0	0	0	0	0	0	0	0	0	0	0	0	0	0	0	0	0	0	0	0	0	0
GH70	0	0	0	0	0	0	0	0	0	0	0	0	0	0	0	0	0	0	0	0	0	0	0	0	0	0	0	0	0	0	0	0	0	0	0	0	0	0	0	0	0
GH71	0	0	0	1	0	0	0	0	0	0	0	0	0	0	0	3	2	0.352941	4	2	1	5	3	0	2	2	3	5	2	3	5	3	0	2	1	0	5	1	1	1	2.31818
GH72	4	4	4	4	4	2	1	0	0	0	0	5	5	5	1	1	1	2.41176	1	1	4	0	1	1	1	2	1	5	4	5	5	5	7	4	3	4	5	4	4	5	3.27273
GH73	0	0	0	0	0	0	0	1	0	0	1	0	0	0	0	0	0	0.117647	0	0	0	0	0	0	0	0	2	0	0	0	0	0	1	1	0	0	0	0	1	0	0.227273
GH74	0	0	1	0	0	0	0	0	0	0	0	0	0	0	0	0	0	0.0588235	0	1	0	1	1	1	2	1	2	3	1	1	0	1	1	1	1	1	1	1	1	1	1.04545
GH75	2	1	0	0	0	0	0	0	0	0	0	0	0	0	0	0	0	0.176471	0	0	0	0	0	0	0	0	0	2	1	1	3	3	0	2	1	2	1	2	1	2	0.954545
GH76	3	3	4	3	3	0	0	0	0	0	0	2	4	2	1	0	0	1.47059	0	0	0	0	0	0	0	0	0	6	5	4	8	6	9	9	9	9	10	9	7	11	4.63636
GH77	0	0	0	0	0	0	0	0	1	0	0	0	0	0	0	0	0	0.0588235	0	0	1	0	0	0	0	0	0	0	0	0	0	0	0	0	0	0	0	0	0	0	0.0454545
GH78	0	0	0	0	0	0	1	0	0	0	0	0	0	0	0	0	3	0.235294	0	0	0	2	1	1	0	0	2	7	2	3	4	0	5	0	0	0	1	1	1	2	1.45455
GH79	0	0	0	0	0	0	0	0	0	0	1	0	0	0	0	0	3	0.235294	1	0	0	0	1	1	2	0	0	1	1	1	1	1	1	2	2	2	2	2	1	4	1.18182
GH80	0	0	0	0	0	0	0	0	0	0	0	0	0	0	0	0	0	0	0	0	0	0	0	0	0	0	0	0	0	0	0	0	0	0	0	0	0	0	0	0	0
GH81	1	1	1	1	1	0	0	0	0	0	0	2	2	2	0	0	0	0.647059	0	0	0	1	0	0	0	0	0	1	1	1	1	2	2	1	1	1	1	1	3	1	0.818182
GH83	0	0	0	0	0	0	0	0	0	0	0	0	0	0	0	0	0	0	0	0	0	0	0	0	0	0	0	1	0	0	0	0	0	0	0	0	0	0	0	0	0.0454545
GH84	0	0	0	0	0	0	0	0	0	0	0	0	0	0	0	0	0	0	0	0	0	0	0	0	0	0	0	0	0	0	0	0	0	0	0	0	0	0	0	0	0
GH85	0	0	0	0	0	0	0	0	0	0	0	0	0	0	0	0	0	0	0	0	0	0	0	0	0	2	0	0	0	0	0	0	0	0	0	0	0	0	0	0	0.0909091
GH86	0	0	0	0	0	0	0	0	0	0	0	0	0	0	0	0	0	0	0	0	0	0	0	0	0	0	0	0	0	0	0	0	0	0	0	0	0	0	0	0	0
GH87	0	0	0	0	0	0	0	0	0	0	0	0	0	0	0	0	0	0	0	0	0	0	0	0	0	0	0	0	0	0	0	0	0	0	0	0	0	0	0	0	0
GH88	0	0	0	0	0	0	0	0	0	0	0	0	0	0	0	1	0	0.0588235	1	1	2	1	1	1	1	1	1	2	0	2	1	0	1	0	0	0	0	0	1	0	0.772727
GH89	0	0	0	0	0	0	0	0	0	0	0	0	0	0	0	0	0	0	0	0	0	0	1	1	0	0	0	0	0	0	0	1	0	0	0	0	0	0	0	0	0.136364
GH90	0	0	0	0	0	0	0	0	0	0	0	0	0	0	0	0	0	0	0	0	0	0	0	0	0	0	0	0	0	0	0	0	0	0	0	0	0	0	0	0	0
GH91	0	0	0	0	0	0	0	0	0	0	0	0	0	0	0	0	0	0	0	0	0	0	0	0	0	0	0	0	0	0	0	0	0	0	0	0	0	0	0	0	0
GH92	2	2	1	2	1	0	0	0	0	1	0	0	1	1	1	1	1	0.823529	1	0	2	1	1	2	1	1	1	5	4	5	4	6	4	2	2	2	2	3	5	6	2.72727
GH93	0	0	1	0	0	0	0	0	0	0	0	0	0	0	0	0	0	0.0588235	0	0	0	1	0	0	0	0	0	2	2	2	3	0	2	3	1	3	1	4	1	3	1.27273
GH94	0	0	0	0	0	0	0	0	0	0	0	0	0	0	0	0	0	0	0	0	0	0	0	0	0	0	0	0	0	0	0	0	0	1	1	1	1	1	1	2	0.363636
GH95	0	0	0	0	0	0	0	0	0	0	0	0	0	0	0	0	0	0	0	0	0	1	0	0	0	0	0	3	2	3	1	3	1	1	0	0	0	1	1	0	0.772727
GH97	0	0	0	0	0	0	0	0	0	0	0	0	0	0	0	0	0	0	0	0	0	0	0	0	0	0	0	0	0	0	0	0	0	0	0	0	0	0	0	0	0
GH98	0	0	0	0	0	0	0	0	0	0	0	0	0	0	0	0	0	0	0	0	0	0	0	0	0	0	0	0	0	0	0	0	0	0	0	0	0	0	0	0	0
GH99	0	0	0	0	0	0	0	0	0	0	0	0	0	0	0	0	0	0	0	0	0	0	0	0	0	0	0	0	0	0	0	0	0	0	0	0	0	0	0	0	0
GH100	0	0	0	0	0	0	0	0	0	0	0	0	0	0	0	0	0	0	0	0	0	0	0	0	0	0	0	0	0	0	0	0	0	0	0	0	0	0	0	0	0
GH101	0	0	0	0	0	0	0	0	0	0	0	0	0	0	0	0	0	0	0	0	0	0	0	0	0	0	0	0	0	0	0	0	0	0	0	0	0	0	0	0	0
GH102	0	0	0	0	0	0	0	0	0	0	0	0	0	0	0	0	0	0	0	0	0	1	0	0	0	0	1	0	0	0	0	0	0	0	0	0	0	0	0	0	0.0909091
GH103	0	0	0	0	0	0	0	1	0	0	0	0	0	0	0	0	0	0.0588235	0	0	0	0	0	0	0	0	2	0	0	0	0	0	0	0	0	0	0	0	0	0	0.0909091
GH104	0	0	0	0	0	0	0	0	0	0	0	0	0	0	0	0	0	0	0	0	0	0	0	0	0	0	0	0	0	0	0	0	0	0	0	0	0	0	0	0	0
GH105	0	0	0	0	0	0	0	0	0	0	0	0	0	0	1	0	1	0.117647	0	0	0	1	0	0	0	0	1	4	3	1	1	1	0	1	0	1	2	1	3	3	1.04545
GH106	0	0	0	0	0	0	0	0	0	0	0	0	0	0	0	0	0	0	0	0	0	0	0	0	0	0	0	0	0	0	0	0	0	0	0	0	0	0	0	0	0
GH108	0	0	0	0	0	0	0	0	0	0	0	0	0	0	0	0	0	0	0	0	0	0	0	0	0	0	0	0	0	0	0	0	0	0	0	0	0	0	0	0	0
GH109	0	0	0	0	0	0	0	0	0	0	0	0	0	0	0	0	0	0	0	0	0	0	0	0	0	0	0	0	0	0	0	0	0	0	0	0	0	0	0	0	0
GH110	0	0	0	0	0	0	0	0	0	0	0	0	0	0	0	0	0	0	0	0	0	0	0	0	0	0	0	0	0	0	0	0	0	0	0	0	0	0	0	0	0
GH112	0	0	0	0	0	0	0	0	0	0	0	0	0	0	0	0	0	0	0	0	0	0	0	0	0	0	0	0	0	0	0	0	0	0	0	0	0	0	0	0	0
GH113	0	0	0	0	0	0	0	0	0	0	0	0	0	0	0	0	0	0	0	0	0	0	0	0	0	0	0	0	0	0	0	0	0	0	0	0	0	0	0	0	0
GH114	0	0	0	0	0	0	0	0	1	0	0	0	0	0	0	0	0	0.0588235	0	0	0	0	0	0	0	0	0	2	1	1	2	0	1	0	1	0	1	0	1	0	0.454545
GH115	0	0	0	0	0	0	0	0	0	0	0	0	0	0	1	0	1	0.117647	0	2	0	2	0	0	1	1	1	1	1	1	0	1	1	1	1	1	1	2	3	1	1
GH116	0	0	0	0	0	0	0	0	0	0	0	0	0	0	0	0	0	0	0	0	0	0	0	0	0	0	0	0	0	0	0	0	0	0	0	0	0	0	0	0	0
GH117	0	0	0	0	0	0	0	0	0	0	0	0	0	0	0	0	0	0	0	0	0	0	0	0	0	0	0	0	0	0	0	0	0	0	0	0	0	0	0	1	0.0454545
GH119	0	0	0	0	0	0	0	0	0	0	0	0	0	0	0	0	0	0	0	0	0	0	0	0	0	0	0	0	0	0	0	0	0	0	0	0	0	0	0	0	0
GH120	0	0	0	0	0	0	0	0	0	0	0	0	0	0	0	0	0	0	0	0	0	0	0	0	0	0	0	0	0	0	0	0	0	0	0	0	0	0	0	0	0
GH121	0	0	0	0	0	0	0	0	0	0	0	0	0	0	0	0	0	0	0	0	0	0	0	0	0	0	0	0	0	0	0	0	0	0	0	0	0	0	0	0	0
GH122	0	0	0	0	0	0	0	0	0	0	0	0	0	0	0	0	0	0	0	0	0	0	0	0	0	0	0	0	0	0	0	0	0	0	0	0	0	0	0	0	0
GH123	0	0	0	0	0	0	0	0	0	0	0	0	0	0	0	0	0	0	0	0	0	0	0	0	0	0	0	0	0	0	0	0	0	0	0	0	0	0	0	0	0
GH125	1	1	2	1	1	2	2	0	1	0	0	0	1	1	1	1	0	0.882353	0	0	0	0	0	0	0	1	1	1	1	3	1	1	3	3	2	3	3	3	4	4	1.54545
GH126	0	0	0	0	0	0	0	0	0	0	0	0	0	0	0	1	0	0.0588235	0	0	0	0	0	0	0	0	0	0	0	0	0	0	0	0	0	0	0	0	0	0	0
GH127	0	0	0	0	0	0	0	0	0	0	0	0	0	0	0	0	0	0	0	0	0	0	0	0	0	0	0	1	1	1	0	0	1	0	0	1	0	0	0	0	0.227273
GH128	0	0	0	1	1	0	0	0	0	0	0	0	0	0	0	1	3	0.352941	0	0	0	0	1	0	1	1	1	1	4	1	1	1	2	0	0	0	1	0	1	2	0.818182
GH129	0	0	0	0	0	0	0	0	0	0	0	0	0	0	0	0	0	0	0	0	0	0	0	0	0	0	0	0	0	0	0	0	0	0	0	0	0	0	0	0	0
GH130	0	0	0	0	0	0	0	0	0	0	0	0	0	1	0	0	0	0.0588235	0	0	0	0	0	0	0	0	0	0	0	2	0	0	0	0	0	0	0	0	0	0	0.0909091
GH131	0	0	1	0	0	0	0	0	0	0	0	0	0	0	0	0	0	0.0588235	0	1	0	1	0	0	0	1	1	1	0	1	1	0	2	2	1	2	2	2	2	1	0.954545
Total	81	83	82	71	63	72	55	42	31	20	19	54	62	60	70	70	65	58.8235	79	157	136	128	120	94	108	116	128	245	228	204	197	164	215	203	154	216	189	254	243	245	173.773
