# Supplementary material for: Several Genes Encoding Enzymes with the Same Activity Are Necessary for Aerobic Fungal Degradation of Cellulose in Nature
Source: PLoS One. 2014 Dec 2;9(12):e114138. doi: 10.1371/journal.pone.0114138 (PMC4252092; doi:10.1371/journal.pone.0114138)
Supplement: Table S6 — Functional annotation of GH and AA9-11-encoding genes in each fungus. (XLSX) [file pone.0114138.s008.xlsx]

## Sheet: Table S6
Table S6. Functional annotation of GH and AA9-11-encoding genes in each fungus.
		non-degraders																		cellulose-degraders
EC number	Enzyme name	Arthroderma gypseum	Arthroderma otae	Ceratocystis fimbriata	Uncinocarpus reesii	Coccidioides immitis	Rhizopus delemar	Thermomucor indicae-seudaticae	Allomyces macrogynus	Spizellomyces punctatus	Batrachochytrium dendrobatidis	Homolaphlyctis polyrhiza	Saccharomyces cerevisiae	Wickerhamomyces anomalus	Candida albicans	Ustilago maydis	Laccaria bicolor	Cryptococcus neoformans	Average	Serpula lacrymans	Piriformospora indica	Postia placenta	Schizophyllum commune	Trametes versicolor	Pycnoporus cinnabarinus	Phanerochaete chrysosporium	Coprinopsis cinerea	Lentinus polychrous	Aspergillus nidulans	Talaromyces stipitatus	Talaromyces leycettanus	Penicillium decumbens	Trichoderma reesei	Ascocoryne sarcoides	Myceliophthora thermophila	Chaetomium thermophilum	Thielavia terrestris	Neurospora crassa	Chaetomium globosum	Magnaporthe grisea	Daldinia eschscholzii	Average
3.2.1.91	cellulose_1,4-beta-cellobiosidase_(non-reducing_end)	0	0	0	0	0	0	0	0	0	0	0	0	0	0	0	0	0	0	1	2	0	1	1	1	1	4	1	2	1	1	1	1	2	2	2	2	3	4	3	2	1.72727
3.2.1.176	cellulose_1,4-beta-cellobiosidase_(reducing_end)	0	0	1	0	0	0	0	0	0	0	0	0	0	0	0	0	0	0.0588235	0	1	0	2	4	3	7	3	3	3	1	2	2	1	5	4	4	3	5	5	6	4	3.09091
3.2.1.4	cellulase	0	1	1	0	0	5	2	1	0	0	0	0	0	0	2	1	2	0.882353	6	10	5	3	5	5	3	4	3	3	4	5	7	4	11	6	5	9	2	10	5	5	5.45455
3.2.1.21	beta-glucosidase	3	3	6	3	3	3	3	0	1	1	0	1	7	3	4	3	5	2.88235	7	9	6	8	10	6	8	7	9	15	15	11	11	11	16	10	9	11	8	11	18	16	10.5455
LPMO	AA9	0	0	3	0	0	0	0	0	0	0	0	0	0	0	0	1	0	0.235294	1	17	0	9	4	5	5	10	8	10	1	3	3	1	5	20	16	15	13	29	19	22	9.81818
LPMO	AA11	4	3	1	3	2	0	0	0	0	0	0	0	0	0	0	0	1	0.823529	0	0	0	4	0	0	0	0	0	2	4	3	2	3	3	4	3	5	4	6	4	3	2.27273
3.2.1.37	xylan_1,4-beta-xylosidase	0	0	0	0	0	0	1	0	0	0	0	0	0	0	0	0	0	0.0588235	1	0	1	2	2	1	1	1	1	4	4	4	4	3	1	4	2	4	4	5	4	5	2.63636
3.2.1.151	xyloglucan-specific_endo-beta-1,4-glucanase	0	0	1	0	0	0	1	0	0	0	0	0	0	0	0	0	0	0.117647	1	2	0	1	2	2	3	1	2	4	2	2	1	1	2	1	1	1	1	1	2	1	1.54545
3.2.1.8	endo-1,4-beta-xylanase	0	1	1	0	0	0	0	0	0	0	0	0	0	0	2	0	0	0.235294	0	20	2	3	1	1	5	8	6	6	8	5	8	3	5	11	8	11	6	18	11	6	6.90909
3.2.1.55	alpha-N-arabinofuranosidase	0	0	1	0	0	0	1	0	0	0	0	0	0	0	3	0	1	0.352941	0	6	2	3	2	2	2	2	4	4	9	6	7	3	5	6	3	6	2	7	9	5	4.31818
3.2.1.23	beta-galactosidase	0	0	1	0	0	0	0	0	0	0	0	0	0	0	2	0	0	0.176471	2	2	0	1	0	1	0	0	3	4	5	4	2	1	6	3	2	4	3	4	3	8	2.63636
3.2.1.59	glucan_endo-1,3-alpha-glucosidase	0	0	0	1	0	0	0	0	0	0	0	0	0	0	0	3	2	0.352941	4	2	1	5	3	0	2	2	3	5	2	3	5	3	0	2	1	0	5	1	1	1	2.31818
3.2.1.131	xylan_alpha-1,2-glucuronosidase	0	0	0	0	0	0	0	0	0	0	0	0	0	0	1	0	1	0.117647	0	2	0	2	0	0	1	1	1	2	3	2	1	2	1	2	2	1	2	3	4	2	1.54545
3.2.1.177	alpha-D-xyloside_xylohydrolase	0	0	0	0	0	0	1	0	0	0	0	0	0	0	0	0	0	0.0588235	0	1	2	0	1	1	1	0	1	3	2	2	2	1	1	2	0	2	0	2	2	0	1.18182
3.2.1.78	mannan_endo-1,4-beta-mannosidase	0	0	0	0	0	0	1	1	0	0	0	0	0	0	1	1	0	0.235294	0	2	2	1	0	0	2	2	1	7	2	2	2	1	3	3	2	3	2	3	2	2	2
3.2.1.67	galacturan_1,4-alpha-galacturonidase	0	0	0	0	0	0	1	0	0	0	0	0	0	0	0	0	0	0.0588235	2	1	3	1	2	2	1	0	2	2	1	3	2	1	1	0	0	0	0	0	1	1	1.18182
2.4.1.183	alpha-1,3-glucan_synthase	0	0	0	1	1	0	0	0	0	0	0	0	0	0	0	3	1	0.352941	1	3	1	2	1	1	1	1	1	2	2	2	2	0	0	1	1	0	2	1	1	0	1.18182
3.2.1.25	beta-mannosidase	1	1	1	1	1	0	0	0	0	0	0	0	0	1	1	0	0	0.411765	2	3	2	0	1	1	0	2	1	1	2	5	2	5	2	2	1	3	1	2	2	2	1.90909
3.2.1.31	beta-glucuronidase	0	0	0	0	0	0	0	0	0	0	0	0	0	0	0	0	0	0	0	0	0	0	0	0	2	0	0	1	1	1	1	1	1	1	1	1	1	1	0	2	0.681818
3.2.1.15	polygalacturonase	0	0	0	0	0	11	1	3	0	0	0	1	0	0	1	3	0	1.17647	1	1	4	1	2	1	1	0	1	6	3	4	6	0	3	1	0	3	2	0	0	1	1.86364
3.2.1.39	glucan_endo-1,3-beta-D-glucosidase	5	3	3	3	3	2	1	0	0	0	0	6	5	4	7	1	0	2.52941	1	2	6	4	4	4	2	2	3	3	7	4	3	9	10	8	6	7	8	8	10	7	5.36364
3.2.1.58	glucan_1,3-beta-glucosidase	3	4	5	2	2	3	2	0	0	0	0	8	5	6	7	10	5	3.64706	9	11	20	8	12	10	10	10	7	8	7	6	5	4	5	5	4	7	7	7	5	5	7.81818
3.2.1.63	1,2-alpha-L-fucosidase	0	0	0	0	0	0	0	0	0	0	0	0	0	0	0	0	0	0	0	0	0	0	0	0	0	0	0	3	2	3	1	3	1	1	0	0	0	1	1	0	0.727273
3.2.1.22	alpha-galactosidase	1	1	1	1	1	3	1	0	0	0	0	0	0	0	0	0	0	0.529412	0	1	0	0	2	1	0	0	0	5	4	5	3	4	4	2	1	2	1	4	6	3	2.18182
3.2.1.99	arabinan_endo-1,5-alpha-L-arabinanase	0	0	1	0	0	1	0	1	0	0	0	0	0	0	0	0	0	0.176471	0	2	0	1	1	1	0	0	0	2	0	0	1	0	0	1	1	1	0	2	1	2	0.727273
3.2.1.75	glucan_endo-1,6-beta-glucosidase	0	0	0	0	0	0	0	0	0	0	0	0	0	0	0	0	0	0	0	0	0	0	0	0	0	0	0	0	2	1	1	2	1	0	0	1	1	0	1	1	0.5
3.2.1.52	beta-N-acetylhexosaminidase	3	2	1	3	3	4	3	1	1	0	1	0	0	1	1	1	1	1.52941	6	2	5	3	3	2	4	2	4	1	3	4	2	3	1	2	1	1	1	1	1	1	2.40909
3.2.1.6	endo-1,3(4)-beta-glucanase	0	0	1	0	2	1	1	0	1	0	0	0	0	0	1	1	1	0.529412	2	2	5	3	8	3	5	4	2	2	2	1	2	1	2	0	0	0	0	0	0	1	2.04545
3.2.1.106	mannosyl-oligosaccharide_glucosidase	1	1	1	1	1	1	1	2	1	1	1	1	1	1	1	1	0	1	1	1	1	1	1	1	1	1	1	1	1	1	1	1	2	1	1	2	1	1	2	1	1.13636
3.2.1.51	alpha-L-fucosidase	0	0	0	0	0	0	2	0	0	0	0	0	0	0	0	0	0	0.117647	0	0	0	1	0	0	0	0	1	0	1	1	0	0	1	0	0	0	0	0	3	0	0.363636
3.2.1.113	mannosyl-oligosaccharide_1,2-alpha-mannosidase	6	6	5	6	6	10	7	2	3	4	3	2	3	2	3	6	3	4.52941	4	6	6	5	5	5	3	7	3	7	8	6	6	8	9	8	7	9	8	10	9	10	6.77273
2.4.1.18	1,4-alpha-glucan_branching_enzyme	1	1	1	1	1	2	1	2	1	1	1	1	1	1	1	1	1	1.11765	1	1	3	1	1	1	1	1	1	1	1	1	1	1	1	1	1	1	1	1	1	1	1.09091
2.4.1.25	4-alpha-glucanotransferase	1	1	1	1	1	1	1	2	3	1	1	1	1	1	1	1	1	1.17647	1	2	3	1	1	1	1	1	1	1	1	1	1	1	1	1	1	1	1	1	1	1	1.13636
3.2.1.28	alpha,alpha-trehalase	2	2	2	2	2	4	4	2	2	1	1	3	2	2	2	2	2	2.17647	2	2	11	2	1	1	2	1	1	2	3	2	2	4	2	2	2	2	2	2	2	2	2.36364
3.2.1.45	glucosylceramidase	1	1	1	1	1	2	1	5	2	2	2	1	1	1	2	2	1	1.58824	2	2	4	2	2	2	2	2	2	1	1	1	1	1	1	1	1	1	1	1	1	1	1.5
3.2.1.18	exo-alpha-sialidase	0	0	0	0	0	0	0	0	0	0	0	0	0	0	0	0	0	0	0	0	0	1	0	0	0	0	0	1	0	0	2	0	0	1	0	0	0	2	0	0	0.318182
3.2.1.3	glucan_1,4-alpha-glucosidase	1	1	1	1	1	3	2	3	1	1	1	1	2	1	1	1	1	1.35294	1	3	2	2	3	1	1	3	1	2	3	3	2	0	2	1	2	2	1	1	1	1	1.72727
3.2.1.26	beta-fructofuranosidase	0	0	0	0	0	0	0	0	0	0	0	1	2	0	1	0	1	0.294118	0	2	0	1	3	1	0	0	0	0	0	0	1	0	0	0	0	0	0	2	2	1	0.590909
3.2.1.24	alpha-mannosidase	1	1	1	1	1	1	1	2	1	0	1	1	1	1	2	1	1	1.05882	0	1	1	1	0	0	0	1	0	1	2	1	1	1	1	1	1	1	1	1	2	1	0.863636
2.4.1.20	cellobiose_phosphorylase	0	0	0	0	0	0	0	0	0	0	0	0	0	0	0	0	0	0	0	0	0	0	0	0	0	0	0	0	0	0	0	0	0	1	1	1	1	1	1	2	0.363636
3.2.1.40	alpha-L-rhamnosidase	0	0	0	0	0	0	1	0	0	0	0	0	0	0	0	0	1	0.117647	0	0	0	2	1	1	0	0	2	4	2	3	2	0	5	0	0	0	0	0	1	2	1.13636
3.2.1.171	rhamnogalacturonan_hydrolase	0	0	0	0	0	0	0	0	1	0	0	0	0	0	0	0	0	0.0588235	0	1	2	0	2	1	0	0	0	1	1	1	1	0	3	0	0	2	0	0	0	0	0.681818
3.2.1.1	alpha-amylase	1	1	1	2	2	1	1	0	1	0	0	0	0	0	0	2	4	0.941176	0	4	3	5	2	2	1	2	2	6	5	3	2	1	2	2	2	1	4	4	4	1	2.63636
3.2.1.20	alpha-glucosidase	2	2	3	1	1	1	3	2	3	1	1	8	5	5	3	4	3	2.82353	3	5	5	3	2	3	7	5	3	7	11	6	5	3	5	5	4	5	6	5	3	8	4.95455
3.2.1.10	oligo-1,6-glucosidase	0	0	1	0	0	0	0	0	0	0	0	0	0	0	1	1	1	0.235294	1	0	0	0	0	0	0	2	0	1	2	0	1	0	1	0	0	0	0	0	0	1	0.409091
3.2.1.165	exo-1,4-beta-D-glucosaminidase	1	1	0	1	0	0	0	0	0	0	0	0	0	0	0	0	0	0.176471	0	0	0	0	0	0	0	0	0	1	1	1	1	1	0	1	1	1	1	1	1	1	0.545455
3.2.1.132	chitosanase	2	1	0	1	0	0	0	0	0	0	0	0	0	0	1	0	0	0.294118	0	0	0	0	0	0	0	0	0	2	1	1	3	3	0	2	1	2	1	2	1	2	0.954545
3.2.1.14	chitinase	16	19	10	12	6	5	4	3	3	3	1	1	4	5	3	5	2	6	5	4	8	6	7	5	5	3	6	18	18	12	11	14	9	8	8	14	12	17	10	18	9.90909
3.2.1.145	galactan_1,3-beta-galactosidase	0	0	0	0	0	0	0	0	0	0	0	0	0	0	0	0	0	0	0	2	0	0	0	0	0	0	0	1	1	1	1	0	1	1	1	1	1	1	1	1	0.636364
3.2.1.89	arabinogalactan_endo-beta-1,4-galactanase	0	0	1	0	0	0	0	0	0	0	0	0	0	0	0	0	0	0.0588235	0	1	0	0	0	0	0	0	0	1	1	1	1	0	1	1	1	1	1	1	1	1	0.590909
3.2.1.164	galactan_endo-1,6-beta-galactosidase	0	0	1	0	0	0	0	0	0	0	1	0	0	0	0	0	0	0.117647	0	0	0	0	0	0	0	0	0	1	1	0	1	1	3	2	0	1	2	1	2	2	0.772727
	Total:	56	57	59	49	41	64	49	32	25	16	15	37	40	35	55	55	42	42.7647	68	141	116	102	102	79	91	95	91	170	164	140	136	112	147	144	111	151	129	191	171	166	128.045
